# Supplementary material for: The Multicenter Study of a New Assay for Simultaneous Detection of Multiple Anti-Aminoacyl-tRNA Synthetases in Myositis and Interstitial Pneumonia
Source: PLoS One. 2014 Jan 14;9(1):e85062. doi: 10.1371/journal.pone.0085062 (PMC3891809; doi:10.1371/journal.pone.0085062)
Supplement: Table S1 — The list of approval by institutional review boards of all participating centers. (XLSX) [file pone.0085062.s001.xlsx]

## Sheet: Sheet1
participating centres	approving IRBs	Approval number
Graduate School of Medicine, Kyoto University	The Ethics Committee of Kyoto University Graduate School and Faculty of Medicine	E544
Keio University School of Medicine	The Ethics Committee of Keio University School of Medicine	2010-150
Graduate School of Medicine, The University of Tokyo	Reserch Ethics Committee of the Faculty of Medicine and Graduate School of Medicine of the University of Tokyo, and the University of Tokyo hospital	3077
Graduate School of Medical and Dental Sciences, Tokyo Medical and Dental University	The ethical committee of Tokyo Medical and Dental University	832
Juntendo University School of Medicine	The ethical committee of Juntendo University	642
Hamamatsu University School of Medicine	The ethical committee of Hamamatsu University School of Medicine	22-6
Tohoku University Graduate School of Medicine,	The Ethics Committee of the Tohoku University Graduate School of Medicine	2010‐185
